# Supplementary material for: Multi-mode excitation drives disorder during the ultrafast melting of a C4-symmetry-broken phase
Source: Nat Commun. 2022 Jan 11;13:238. doi: 10.1038/s41467-021-27819-y (PMC8752725; doi:10.1038/s41467-021-27819-y)
Supplement: Supplementary file 6 — Source Data [file 41467_2021_27819_MOESM6_ESM.zip]

Archive with 5 entries (5 files):
- _fluencescan_1200nm_180K_data.hdf5
- _fluencescan_1500nm_180K_data.hdf5
- _tempscan_1500nm_Tscan_data.hdf5
- File Descriptions.txt
- time_axis.csv
