# Supplementary material for: Multi-mode excitation drives disorder during the ultrafast melting of a C4-symmetry-broken phase
Source: Nat Commun. 2022 Jan 11;13:238. doi: 10.1038/s41467-021-27819-y (PMC8752725; doi:10.1038/s41467-021-27819-y)
Supplement: Supplementary file 6 — Source Data [file 41467_2021_27819_MOESM6_ESM.zip › File Descriptions.txt]

_fluencescan_1200nm_180K_data.h5 
Fluence dependent raw anisotropy data used to generate 1200 nm response in Fig 5d

_fluencescan_1500nm_180K_data.hdf5
Time and Fluence dependent raw anisotropy data used to generate Figs 3 and 5d

_tempscan_1500nm_Tscan_data.hdf5
Temperature dependent raw anisotropy data used to generate Figs 2d

time_axis.csv
Time Axis used for Raw Datasets 1 and 2
