# Supplementary material for: Multi-mode excitation drives disorder during the ultrafast melting of a C4-symmetry-broken phase
Source: Nat Commun. 2022 Jan 11;13:238. doi: 10.1038/s41467-021-27819-y (PMC8752725; doi:10.1038/s41467-021-27819-y)
Supplement: Supplementary file 6 — Source Data [file 41467_2021_27819_MOESM6_ESM.zip › time_axis.csv]

5.325760495349085133e+00
5.292404085829264915e+00
5.259047676309444697e+00
5.225691266789624478e+00
5.192334857269803372e+00
5.158978447749983154e+00
5.125622038230162048e+00
5.092265628710342718e+00
5.058909219190522499e+00
5.025552809670701393e+00
4.992196400150881175e+00
4.958839990631060068e+00
4.925483581111240738e+00
4.892127171591420520e+00
4.858770762071599414e+00
4.825414352551779196e+00
4.792057943031958089e+00
4.758701533512137871e+00
4.725345123992317653e+00
4.691988714472497435e+00
4.658632304952677217e+00
4.625275895432856110e+00
4.591919485913035892e+00
4.558563076393215674e+00
4.525206666873395456e+00
4.491850257353575238e+00
4.458493847833754131e+00
4.425137438313933913e+00
4.391781028794112807e+00
4.358424619274293477e+00
4.325068209754473258e+00
4.291711800234652152e+00
4.258355390714831934e+00
4.224998981195010828e+00
4.191642571675190609e+00
4.158286162155371279e+00
4.124929752635550173e+00
4.091573343115729955e+00
4.058216933595908849e+00
4.024860524076088630e+00
3.991504114556268856e+00
3.958147705036448638e+00
3.924791295516628420e+00
3.891434885996807314e+00
3.858078476476987095e+00
3.824722066957167321e+00
3.791365657437346215e+00
3.758009247917525997e+00
3.724652838397705334e+00
3.691296428877885116e+00
3.657940019358064898e+00
3.624583609838244236e+00
3.591227200318424018e+00
3.557870790798603355e+00
3.524514381278783137e+00
3.491157971758962475e+00
3.457801562239142257e+00
3.424445152719322039e+00
3.391088743199501376e+00
3.357732333679681158e+00
3.324375924159860496e+00
3.291019514640039834e+00
3.257663105120220060e+00
3.224306695600399397e+00
3.190950286080578735e+00
3.157593876560758517e+00
3.124237467040937855e+00
3.090881057521117636e+00
3.057524648001297418e+00
3.024168238481476756e+00
2.990811828961656538e+00
2.957455419441835875e+00
2.924099009922015213e+00
2.890742600402195439e+00
2.857386190882374777e+00
2.824029781362554115e+00
2.790673371842733896e+00
2.757316962322913234e+00
2.723960552803093016e+00
2.690604143283272798e+00
2.657247733763452135e+00
2.623891324243631473e+00
2.590534914723811255e+00
2.557178505203991037e+00
2.523822095684170375e+00
2.490465686164350156e+00
2.457109276644529494e+00
2.423752867124709276e+00
2.390396457604889058e+00
2.357040048085068396e+00
2.323683638565248177e+00
2.290327229045427515e+00
2.256970819525606853e+00
2.223614410005787079e+00
2.190258000485966416e+00
2.156901590966145754e+00
2.123545181446325536e+00
2.090188771926504874e+00
2.056832362406684656e+00
2.023475952886864437e+00
1.990119543367043553e+00
1.956763133847222891e+00
1.923406724327402673e+00
1.890050314807582454e+00
1.856693905287762014e+00
1.823337495767941574e+00
1.789981086248120912e+00
1.756624676728300471e+00
1.723268267208480253e+00
1.689911857688659813e+00
1.656555448168839373e+00
1.623199038649018933e+00
1.589842629129198714e+00
1.556486219609378052e+00
1.523129810089557612e+00
1.489773400569737394e+00
1.456416991049916954e+00
1.423060581530096291e+00
1.389704172010276073e+00
1.356347762490455633e+00
1.322991352970635193e+00
1.289634943450814752e+00
1.256278533930994312e+00
1.222922124411173872e+00
1.189565714891353432e+00
1.156209305371533214e+00
1.122852895851712773e+00
1.089496486331892111e+00
1.056140076812071893e+00
1.022783667292251453e+00
9.894272577724309015e-01
9.560708482526106833e-01
9.227144387327902431e-01
8.893580292129699139e-01
8.560016196931494736e-01
8.226452101733289224e-01
7.892888006535085932e-01
7.559323911336881530e-01
7.225759816138677127e-01
6.892195720940473835e-01
6.558631625742269433e-01
6.225067530544065031e-01
5.891503435345860629e-01
5.557939340147656226e-01
5.224375244949452934e-01
4.890811149751248532e-01
4.557247054553043020e-01
4.223682959354839728e-01
3.890118864156635881e-01
3.556554768958431478e-01
3.222990673760227076e-01
2.889426578562023229e-01
2.555862483363818827e-01
2.222298388165614980e-01
1.888734292967410577e-01
1.555170197769206175e-01
1.221606102571001634e-01
8.880420073727977870e-02
5.544779121745936623e-02
2.209138169763892601e-02
-1.126502782218148646e-02
-4.462143734200189893e-02
-7.797784686182232528e-02
-1.113342563816427377e-01
-1.446906659014631502e-01
-1.780470754212835627e-01
-2.114034849411040029e-01
-2.447598944609244431e-01
-2.781163039807448278e-01
-3.114727135005652681e-01
-3.448291230203857083e-01
-3.781855325402060930e-01
-4.115419420600265332e-01
-4.448983515798469179e-01
-4.782547610996673582e-01
-5.116111706194877984e-01
-5.449675801393082386e-01
-5.783239896591285678e-01
-6.116803991789490080e-01
-6.450368086987694483e-01
-6.783932182185898885e-01
-7.117496277384102177e-01
-7.451060372582307689e-01
-7.784624467780510981e-01
-8.118188562978715384e-01
-8.451752658176919786e-01
-8.785316753375123078e-01
-9.118880848573328590e-01
-9.452444943771531882e-01
-9.786009038969736284e-01
-1.011957313416794069e+00
